# Supplementary material for: Host species shape the community structure of culturable endophytes in fruits of wild berry species (Vaccinium myrtillus L., Empetrum nigrum L. and Vaccinium vitis-idaea L.)
Source: FEMS Microbiol Ecol. 2021 Jul 12;97(8):fiab097. doi: 10.1093/femsec/fiab097 (PMC8292141; doi:10.1093/femsec/fiab097)
Supplement: fiab097_Supplement_File [file fiab097_supplement_file.zip]

Archive with 6 entries (6 files):
- Appendix-S1.docx
- Appendix-S2.docx
- Appendix-S3.xlsx
- Appendix-S4.xlsx
- Appendix-S5.docx
- Revised-Supporting-Information-captions.docx
