# Supplementary material for: Host species shape the community structure of culturable endophytes in fruits of wild berry species (Vaccinium myrtillus L., Empetrum nigrum L. and Vaccinium vitis-idaea L.)
Source: FEMS Microbiol Ecol. 2021 Jul 12;97(8):fiab097. doi: 10.1093/femsec/fiab097 (PMC8292141; doi:10.1093/femsec/fiab097)
Supplement: fiab097_Supplement_File [file fiab097_supplement_file.zip › Appendix-S3.xlsx]

## Sheet: Table S3
Table S3: Proportions of fungal endophytic taxa (%) and the average proportion across all samples for each taxon were shown. Abbreviations: kingdom (k), phylum (p), class (c), order (o), family (f) and genus (g).
	BILBERRY			CROWBERRY			LINGONBERRY			Average
Phylum	Site O1	Site O2	Site O3	Site O1	Site O2	Site O3	Site O1	Site O2	Site O3
k__Fungi | p__	8.8	2.6	3.4	6.7	0	7.1	0	0	0	3.2
k__Fungi | p__Ascomycota	91.2	73.7	75.9	93.3	75.6	71.4	100	92.6	63.2	81.9
k__Fungi | p__Basidiomycota	0	23.7	20.7	0	24.4	21.4	0	7.4	36.8	14.9
	BILBERRY			CROWBERRY			LINGONBERRY			Average
Class	Site O1	Site O2	Site O3	Site O1	Site O2	Site O3	Site O1	Site O2	Site O3
k__Fungi | p__ | c__	8.8	2.6	3.4	6.7	0	7.1	0	0	0	3.2
k__Fungi | p__Ascomycota | c__Dothideomycetes	61.8	60.5	55.2	80	37.8	42.9	68.2	66.7	52.6	58.4
k__Fungi | p__Ascomycota | c__Eurotiomycetes	0	0	17.2	0	4.4	0	4.5	0	0	2.9
k__Fungi | p__Ascomycota | c__Leotiomycetes	26.5	13.2	3.4	13.3	28.9	21.4	13.6	25.9	0	16.2
k__Fungi | p__Ascomycota | c__Sordariomycetes	2.9	0	0	0	2.2	7.1	9.1	0	10.5	3.5
k__Fungi | p__Ascomycota | c__Taphrinomycetes	0	0	0	0	2.2	0	4.5	0	0	0.7
k__Fungi | p__Basidiomycota | c__Cystobasidiomycetes	0	0	0	0	0	7.1	0	0	0	0.8
k__Fungi | p__Basidiomycota | c__Exobasidiomycetes	0	0	0	0	2.2	14.3	0	0	0	1.8
k__Fungi | p__Basidiomycota | c__Microbotryomycetes	0	0	0	0	6.7	0	0	3.7	0	1.2
k__Fungi | p__Basidiomycota | c__Tremellomycetes	0	23.7	20.7	0	15.6	0	0	3.7	36.8	11.2
	BILBERRY			CROWBERRY			LINGONBERRY			Average
Order	Site O1	Site O2	Site O3	Site O1	Site O2	Site O3	Site O1	Site O2	Site O3
k__Fungi | p__ | c__ | o__	8.8	2.6	3.4	6.7	0	7.1	0	0	0	3.2
k__Fungi | p__Ascomycota | c__Dothideomycetes | o__Botryosphaeriales	0	2.6	0	0	0	0	0	3.7	0	0.7
k__Fungi | p__Ascomycota | c__Dothideomycetes | o__Capnodiales	20.6	28.9	24.1	13.3	13.3	7.1	27.3	22.2	36.8	21.5
k__Fungi | p__Ascomycota | c__Dothideomycetes | o__Dothideales	29.4	15.8	20.7	40	17.8	35.7	27.3	22.2	10.5	24.4
k__Fungi | p__Ascomycota | c__Dothideomycetes | o__Pleosporales	11.8	13.2	10.3	26.7	4.4	0	13.6	18.5	5.3	11.5
k__Fungi | p__Ascomycota | c__Dothideomycetes | o__Venturiales	0	0	0	0	2.2	0	0	0	0	0.2
k__Fungi | p__Ascomycota | c__Eurotiomycetes | o__Eurotiales	0	0	0	0	4.4	0	4.5	0	0	1
k__Fungi | p__Ascomycota | c__Eurotiomycetes | o__Phaeomoniellales	0	0	17.2	0	0	0	0	0	0	1.9
k__Fungi | p__Ascomycota | c__Leotiomycetes | o__	5.9	5.3	0	6.7	2.2	14.3	4.5	11.1	0	5.6
k__Fungi | p__Ascomycota | c__Leotiomycetes | o__Helotiales	20.6	5.3	3.4	6.7	13.3	7.1	9.1	11.1	0	8.5
k__Fungi | p__Ascomycota | c__Leotiomycetes | o__Phacidiales	0	2.6	0	0	13.3	0	0	3.7	0	2.2
k__Fungi | p__Ascomycota | c__Sordariomycetes | o__Diaporthales	0	0	0	0	0	7.1	0	0	0	0.8
k__Fungi | p__Ascomycota | c__Sordariomycetes | o__Glomerellales	0	0	0	0	0	0	4.5	0	10.5	1.7
k__Fungi | p__Ascomycota | c__Sordariomycetes | o__Sordariales	0	0	0	0	0	0	4.5	0	0	0.5
k__Fungi | p__Ascomycota | c__Sordariomycetes | o__Xylariales	2.9	0	0	0	2.2	0	0	0	0	0.6
k__Fungi | p__Ascomycota | c__Taphrinomycetes | o__Taphrinales	0	0	0	0	2.2	0	4.5	0	0	0.7
k__Fungi | p__Basidiomycota | c__Cystobasidiomycetes | o__Cyphobasidiales	0	0	0	0	0	7.1	0	0	0	0.8
k__Fungi | p__Basidiomycota | c__Exobasidiomycetes | o__Exobasidiales	0	0	0	0	2.2	14.3	0	0	0	1.8
k__Fungi | p__Basidiomycota | c__Microbotryomycetes | o__Microbotryomycetes_ord_Incertae_sedis	0	0	0	0	4.4	0	0	3.7	0	0.9
k__Fungi | p__Basidiomycota | c__Microbotryomycetes | o__Sporidiobolales	0	0	0	0	2.2	0	0	0	0	0.2
k__Fungi | p__Basidiomycota | c__Tremellomycetes | o__	0	2.6	0	0	0	0	0	0	0	0.3
k__Fungi | p__Basidiomycota | c__Tremellomycetes | o__Cystofilobasidiales	0	5.3	3.4	0	4.4	0	0	0	0	1.5
k__Fungi | p__Basidiomycota | c__Tremellomycetes | o__Filobasidiales	0	0	0	0	2.2	0	0	0	0	0.2
k__Fungi | p__Basidiomycota | c__Tremellomycetes | o__Tremellales	0	15.8	17.2	0	8.9	0	0	3.7	36.8	9.2
	BILBERRY			CROWBERRY			LINGONBERRY			Average
Family	Site O1	Site O2	Site O3	Site O1	Site O2	Site O3	Site O1	Site O2	Site O3
k__Fungi | p__ | c__ | o__ | f__	8.8	2.6	3.4	6.7	0	7.1	0	0	0	3.2
k__Fungi | p__Ascomycota | c__Dothideomycetes | o__Botryosphaeriales | f__Phyllostictaceae	0	2.6	0	0	0	0	0	3.7	0	0.7
k__Fungi | p__Ascomycota | c__Dothideomycetes | o__Capnodiales | f__	14.7	5.3	3.4	0	0	0	9.1	0	10.5	4.8
k__Fungi | p__Ascomycota | c__Dothideomycetes | o__Capnodiales | f__Cladosporiaceae	0	18.4	20.7	13.3	13.3	7.1	13.6	18.5	26.3	14.6
k__Fungi | p__Ascomycota | c__Dothideomycetes | o__Capnodiales | f__Mycosphaerellaceae	5.9	5.3	0	0	0	0	4.5	3.7	0	2.2
k__Fungi | p__Ascomycota | c__Dothideomycetes | o__Dothideales | f__	11.8	2.6	3.4	6.7	0	7.1	0	3.7	0	3.9
k__Fungi | p__Ascomycota | c__Dothideomycetes | o__Dothideales | f__Aureobasidiaceae	0	0	0	0	0	0	0	3.7	0	0.4
k__Fungi | p__Ascomycota | c__Dothideomycetes | o__Dothideales | f__Dothideaceae	0	7.9	0	0	2.2	0	13.6	3.7	0	3
k__Fungi | p__Ascomycota | c__Dothideomycetes | o__Dothideales | f__Dothioraceae	17.6	5.3	17.2	33.3	15.6	28.6	13.6	11.1	10.5	17
k__Fungi | p__Ascomycota | c__Dothideomycetes | o__Pleosporales | f__	8.8	5.3	10.3	20	4.4	0	13.6	7.4	5.3	8.3
k__Fungi | p__Ascomycota | c__Dothideomycetes | o__Pleosporales | f__Amorosiaceae	0	2.6	0	0	0	0	0	0	0	0.3
k__Fungi | p__Ascomycota | c__Dothideomycetes | o__Pleosporales | f__Cucurbitariaceae	0	2.6	0	0	0	0	0	0	0	0.3
k__Fungi | p__Ascomycota | c__Dothideomycetes | o__Pleosporales | f__Didymellaceae	0	0	0	0	0	0	0	11.1	0	1.2
k__Fungi | p__Ascomycota | c__Dothideomycetes | o__Pleosporales | f__Phaeosphaeriaceae	2.9	2.6	0	0	0	0	0	0	0	0.6
k__Fungi | p__Ascomycota | c__Dothideomycetes | o__Pleosporales | f__Pleosporaceae	0	0	0	6.7	0	0	0	0	0	0.7
k__Fungi | p__Ascomycota | c__Dothideomycetes | o__Venturiales | f__Venturiaceae	0	0	0	0	2.2	0	0	0	0	0.2
k__Fungi | p__Ascomycota | c__Eurotiomycetes | o__Eurotiales | f__Aspergillaceae	0	0	0	0	4.4	0	4.5	0	0	1
k__Fungi | p__Ascomycota | c__Eurotiomycetes | o__Phaeomoniellales | f__Phaeomoniellaceae	0	0	17.2	0	0	0	0	0	0	1.9
k__Fungi | p__Ascomycota | c__Leotiomycetes | o__ | f__	5.9	5.3	0	6.7	2.2	14.3	4.5	11.1	0	5.6
k__Fungi | p__Ascomycota | c__Leotiomycetes | o__Helotiales | f__	11.8	0	0	0	6.7	0	0	0	0	2.1
k__Fungi | p__Ascomycota | c__Leotiomycetes | o__Helotiales | f__Dermateaceae	2.9	0	0	0	0	0	0	0	0	0.3
k__Fungi | p__Ascomycota | c__Leotiomycetes | o__Helotiales | f__Helotiaceae	5.9	5.3	0	0	2.2	0	4.5	11.1	0	3.2
k__Fungi | p__Ascomycota | c__Leotiomycetes | o__Helotiales | f__Helotiales_fam_Incertae_sedis	0	0	3.4	0	2.2	0	0	0	0	0.6
k__Fungi | p__Ascomycota | c__Leotiomycetes | o__Helotiales | f__Sclerotiniaceae	0	0	0	6.7	2.2	7.1	4.5	0	0	2.3
k__Fungi | p__Ascomycota | c__Leotiomycetes | o__Phacidiales | f__Phacidiaceae	0	2.6	0	0	13.3	0	0	3.7	0	2.2
k__Fungi | p__Ascomycota | c__Sordariomycetes | o__Diaporthales | f__Valsaceae	0	0	0	0	0	7.1	0	0	0	0.8
k__Fungi | p__Ascomycota | c__Sordariomycetes | o__Glomerellales | f__	0	0	0	0	0	0	4.5	0	10.5	1.7
k__Fungi | p__Ascomycota | c__Sordariomycetes | o__Sordariales | f__Sordariaceae	0	0	0	0	0	0	4.5	0	0	0.5
k__Fungi | p__Ascomycota | c__Sordariomycetes | o__Xylariales | f__	2.9	0	0	0	0	0	0	0	0	0.3
k__Fungi | p__Ascomycota | c__Sordariomycetes | o__Xylariales | f__Amphisphaeriaceae	0	0	0	0	2.2	0	0	0	0	0.2
k__Fungi | p__Ascomycota | c__Taphrinomycetes | o__Taphrinales | f__Taphrinaceae	0	0	0	0	2.2	0	4.5	0	0	0.7
k__Fungi | p__Basidiomycota | c__Cystobasidiomycetes | o__Cyphobasidiales | f__	0	0	0	0	0	7.1	0	0	0	0.8
k__Fungi | p__Basidiomycota | c__Exobasidiomycetes | o__Exobasidiales | f__Exobasidiaceae	0	0	0	0	2.2	14.3	0	0	0	1.8
k__Fungi | p__Basidiomycota | c__Microbotryomycetes | o__Microbotryomycetes_ord_Incertae_sedis | f__Chrysozymaceae	0	0	0	0	4.4	0	0	3.7	0	0.9
k__Fungi | p__Basidiomycota | c__Microbotryomycetes | o__Sporidiobolales | f__Sporidiobolaceae	0	0	0	0	2.2	0	0	0	0	0.2
k__Fungi | p__Basidiomycota | c__Tremellomycetes | o__ | f__	0	2.6	0	0	0	0	0	0	0	0.3
k__Fungi | p__Basidiomycota | c__Tremellomycetes | o__Cystofilobasidiales | f__	0	0	3.4	0	0	0	0	0	0	0.4
k__Fungi | p__Basidiomycota | c__Tremellomycetes | o__Cystofilobasidiales | f__Cystofilobasidiaceae	0	5.3	0	0	2.2	0	0	0	0	0.8
k__Fungi | p__Basidiomycota | c__Tremellomycetes | o__Cystofilobasidiales | f__Mrakiaceae	0	0	0	0	2.2	0	0	0	0	0.2
k__Fungi | p__Basidiomycota | c__Tremellomycetes | o__Filobasidiales | f__Piskurozymaceae	0	0	0	0	2.2	0	0	0	0	0.2
k__Fungi | p__Basidiomycota | c__Tremellomycetes | o__Tremellales | f__	0	0	0	0	4.4	0	0	0	0	0.5
k__Fungi | p__Basidiomycota | c__Tremellomycetes | o__Tremellales | f__Bulleribasidiaceae	0	15.8	17.2	0	4.4	0	0	3.7	36.8	8.7
	BILBERRY			CROWBERRY			LINGONBERRY			Average
Genus	Site O1	Site O2	Site O3	Site O1	Site O2	Site O3	Site O1	Site O2	Site O3
k__Fungi | p__ | c__ | o__ | f__ | g__	8.8	2.6	3.4	6.7	0	7.1	0	0	0	3.2
k__Fungi | p__Ascomycota | c__Dothideomycetes | o__Botryosphaeriales | f__Phyllostictaceae | g__Phyllosticta	0	2.6	0	0	0	0	0	3.7	0	0.7
k__Fungi | p__Ascomycota | c__Dothideomycetes | o__Capnodiales | f__ | g__	14.7	5.3	3.4	0	0	0	9.1	0	10.5	4.8
k__Fungi | p__Ascomycota | c__Dothideomycetes | o__Capnodiales | f__Cladosporiaceae | g__Cladosporium	0	18.4	20.7	13.3	13.3	7.1	13.6	18.5	26.3	14.6
k__Fungi | p__Ascomycota | c__Dothideomycetes | o__Capnodiales | f__Mycosphaerellaceae | g__Ramularia	5.9	2.6	0	0	0	0	4.5	3.7	0	1.9
k__Fungi | p__Ascomycota | c__Dothideomycetes | o__Capnodiales | f__Mycosphaerellaceae | g__Zymoseptoria	0	2.6	0	0	0	0	0	0	0	0.3
k__Fungi | p__Ascomycota | c__Dothideomycetes | o__Dothideales | f__ | g__	11.8	2.6	3.4	6.7	0	7.1	0	3.7	0	3.9
k__Fungi | p__Ascomycota | c__Dothideomycetes | o__Dothideales | f__Aureobasidiaceae | g__Aureobasidium	0	0	0	0	0	0	0	3.7	0	0.4
k__Fungi | p__Ascomycota | c__Dothideomycetes | o__Dothideales | f__Dothideaceae | g__Dothidea	0	5.3	0	0	0	0	9.1	0	0	1.6
k__Fungi | p__Ascomycota | c__Dothideomycetes | o__Dothideales | f__Dothideaceae | g__Rhizosphaera	0	2.6	0	0	2.2	0	4.5	3.7	0	1.4
k__Fungi | p__Ascomycota | c__Dothideomycetes | o__Dothideales | f__Dothioraceae | g__Sydowia	17.6	5.3	17.2	33.3	15.6	28.6	13.6	11.1	10.5	17
k__Fungi | p__Ascomycota | c__Dothideomycetes | o__Pleosporales | f__ | g__	8.8	5.3	10.3	20	4.4	0	13.6	7.4	5.3	8.3
k__Fungi | p__Ascomycota | c__Dothideomycetes | o__Pleosporales | f__Amorosiaceae | g__Angustimassarina	0	2.6	0	0	0	0	0	0	0	0.3
k__Fungi | p__Ascomycota | c__Dothideomycetes | o__Pleosporales | f__Cucurbitariaceae | g__	0	2.6	0	0	0	0	0	0	0	0.3
k__Fungi | p__Ascomycota | c__Dothideomycetes | o__Pleosporales | f__Didymellaceae | g__	0	0	0	0	0	0	0	11.1	0	1.2
k__Fungi | p__Ascomycota | c__Dothideomycetes | o__Pleosporales | f__Phaeosphaeriaceae | g__	2.9	2.6	0	0	0	0	0	0	0	0.6
k__Fungi | p__Ascomycota | c__Dothideomycetes | o__Pleosporales | f__Pleosporaceae | g__Alternaria	0	0	0	6.7	0	0	0	0	0	0.7
k__Fungi | p__Ascomycota | c__Dothideomycetes | o__Venturiales | f__Venturiaceae | g__Venturia	0	0	0	0	2.2	0	0	0	0	0.2
k__Fungi | p__Ascomycota | c__Eurotiomycetes | o__Eurotiales | f__Aspergillaceae | g__Penicillium	0	0	0	0	4.4	0	4.5	0	0	1
k__Fungi | p__Ascomycota | c__Eurotiomycetes | o__Phaeomoniellales | f__Phaeomoniellaceae | g__Phaeomoniella	0	0	17.2	0	0	0	0	0	0	1.9
k__Fungi | p__Ascomycota | c__Leotiomycetes | o__ | f__ | g__	5.9	5.3	0	6.7	2.2	14.3	4.5	11.1	0	5.6
k__Fungi | p__Ascomycota | c__Leotiomycetes | o__Helotiales | f__ | g__	11.8	0	0	0	6.7	0	0	0	0	2.1
k__Fungi | p__Ascomycota | c__Leotiomycetes | o__Helotiales | f__Dermateaceae | g__Mollisia	2.9	0	0	0	0	0	0	0	0	0.3
k__Fungi | p__Ascomycota | c__Leotiomycetes | o__Helotiales | f__Helotiaceae | g__Collophora	0	0	0	0	0	0	0	3.7	0	0.4
k__Fungi | p__Ascomycota | c__Leotiomycetes | o__Helotiales | f__Helotiaceae | g__Sirococcus	5.9	5.3	0	0	2.2	0	4.5	7.4	0	2.8
k__Fungi | p__Ascomycota | c__Leotiomycetes | o__Helotiales | f__Helotiales_fam_Incertae_sedis | g__Acephala	0	0	3.4	0	0	0	0	0	0	0.4
k__Fungi | p__Ascomycota | c__Leotiomycetes | o__Helotiales | f__Helotiales_fam_Incertae_sedis | g__Cadophora	0	0	0	0	2.2	0	0	0	0	0.2
k__Fungi | p__Ascomycota | c__Leotiomycetes | o__Helotiales | f__Sclerotiniaceae | g__Botrytis	0	0	0	6.7	2.2	7.1	4.5	0	0	2.3
k__Fungi | p__Ascomycota | c__Leotiomycetes | o__Phacidiales | f__Phacidiaceae | g__	0	2.6	0	0	13.3	0	0	3.7	0	2.2
k__Fungi | p__Ascomycota | c__Sordariomycetes | o__Diaporthales | f__Valsaceae | g__Cytospora	0	0	0	0	0	7.1	0	0	0	0.8
k__Fungi | p__Ascomycota | c__Sordariomycetes | o__Glomerellales | f__ | g__	0	0	0	0	0	0	4.5	0	10.5	1.7
k__Fungi | p__Ascomycota | c__Sordariomycetes | o__Sordariales | f__Sordariaceae | g__	0	0	0	0	0	0	4.5	0	0	0.5
k__Fungi | p__Ascomycota | c__Sordariomycetes | o__Xylariales | f__ | g__	2.9	0	0	0	0	0	0	0	0	0.3
k__Fungi | p__Ascomycota | c__Sordariomycetes | o__Xylariales | f__Amphisphaeriaceae | g__Synnemapestaloides	0	0	0	0	2.2	0	0	0	0	0.2
k__Fungi | p__Ascomycota | c__Taphrinomycetes | o__Taphrinales | f__Taphrinaceae | g__Taphrina	0	0	0	0	2.2	0	4.5	0	0	0.7
k__Fungi | p__Basidiomycota | c__Cystobasidiomycetes | o__Cyphobasidiales | f__ | g__	0	0	0	0	0	7.1	0	0	0	0.8
k__Fungi | p__Basidiomycota | c__Exobasidiomycetes | o__Exobasidiales | f__Exobasidiaceae | g__Exobasidium	0	0	0	0	2.2	14.3	0	0	0	1.8
k__Fungi | p__Basidiomycota | c__Microbotryomycetes | o__Microbotryomycetes_ord_Incertae_sedis | f__Chrysozymaceae | g__Fellozyma	0	0	0	0	2.2	0	0	0	0	0.2
k__Fungi | p__Basidiomycota | c__Microbotryomycetes | o__Microbotryomycetes_ord_Incertae_sedis | f__Chrysozymaceae | g__Oberwinklerozyma	0	0	0	0	0	0	0	3.7	0	0.4
k__Fungi | p__Basidiomycota | c__Microbotryomycetes | o__Microbotryomycetes_ord_Incertae_sedis | f__Chrysozymaceae | g__Pseudohyphozyma	0	0	0	0	2.2	0	0	0	0	0.2
k__Fungi | p__Basidiomycota | c__Microbotryomycetes | o__Sporidiobolales | f__Sporidiobolaceae | g__Rhodosporidiobolus	0	0	0	0	2.2	0	0	0	0	0.2
k__Fungi | p__Basidiomycota | c__Tremellomycetes | o__ | f__ | g__	0	2.6	0	0	0	0	0	0	0	0.3
k__Fungi | p__Basidiomycota | c__Tremellomycetes | o__Cystofilobasidiales | f__ | g__	0	0	3.4	0	0	0	0	0	0	0.4
k__Fungi | p__Basidiomycota | c__Tremellomycetes | o__Cystofilobasidiales | f__Cystofilobasidiaceae | g__Cystofilobasidium	0	5.3	0	0	2.2	0	0	0	0	0.8
k__Fungi | p__Basidiomycota | c__Tremellomycetes | o__Cystofilobasidiales | f__Mrakiaceae | g__Mrakia	0	0	0	0	2.2	0	0	0	0	0.2
k__Fungi | p__Basidiomycota | c__Tremellomycetes | o__Filobasidiales | f__Piskurozymaceae | g__Piskurozyma	0	0	0	0	2.2	0	0	0	0	0.2
k__Fungi | p__Basidiomycota | c__Tremellomycetes | o__Tremellales | f__ | g__	0	0	0	0	4.4	0	0	0	0	0.5
k__Fungi | p__Basidiomycota | c__Tremellomycetes | o__Tremellales | f__Bulleribasidiaceae | g__Hannaella	0	0	0	0	0	0	0	0	5.3	0.6
k__Fungi | p__Basidiomycota | c__Tremellomycetes | o__Tremellales | f__Bulleribasidiaceae | g__Vishniacozyma	0	15.8	17.2	0	4.4	0	0	3.7	31.6	8.1
