# Supplementary material for: Host species shape the community structure of culturable endophytes in fruits of wild berry species (Vaccinium myrtillus L., Empetrum nigrum L. and Vaccinium vitis-idaea L.)
Source: FEMS Microbiol Ecol. 2021 Jul 12;97(8):fiab097. doi: 10.1093/femsec/fiab097 (PMC8292141; doi:10.1093/femsec/fiab097)
Supplement: fiab097_Supplement_File [file fiab097_supplement_file.zip › Appendix-S4.xlsx]

## Sheet: Table S4
Table S4: The number of bacteria isolated from each sample for each taxon was shown. Abbreviations: kingdom (k), phylum (p), class (c), order (o), family (f) and genus (g). We did not calculate the proportion (%) for each taxon because of the absence of bacteria in lingonberry at site O3 and the low quantity of the isolated bacteria.
	BILBERRY			CROWBERRY			LINGONBERRY
Phylum	Site O1	Site O2	Site O3	Site O1	Site O2	Site O3	Site O1	Site O2	Site O3
k__Bacteria | p__Proteobacteria	1	1	2	2	6	7	1	3	0
	BILBERRY			CROWBERRY			LINGONBERRY
Class	Site O1	Site O2	Site O3	Site O1	Site O2	Site O3	Site O1	Site O2	Site O3
k__Bacteria | p__Proteobacteria | c__Gammaproteobacteria	1	1	2	2	6	7	1	3	0
	BILBERRY			CROWBERRY			LINGONBERRY
Order	Site O1	Site O2	Site O3	Site O1	Site O2	Site O3	Site O1	Site O2	Site O3
k__Bacteria | p__Proteobacteria | c__Gammaproteobacteria | o__Burkholderiales	0	0	0	0	0	0	0	2	0
k__Bacteria | p__Proteobacteria | c__Gammaproteobacteria | o__Enterobacterales	1	0	2	0	2	2	1	1	0
k__Bacteria | p__Proteobacteria | c__Gammaproteobacteria | o__Pseudomonadales	0	1	0	2	3	5	0	0	0
k__Bacteria | p__Proteobacteria | c__Gammaproteobacteria | o__Xanthomonadales	0	0	0	0	1	0	0	0	0
	BILBERRY			CROWBERRY			LINGONBERRY
Family	Site O1	Site O2	Site O3	Site O1	Site O2	Site O3	Site O1	Site O2	Site O3
k__Bacteria | p__Proteobacteria | c__Gammaproteobacteria | o__Burkholderiales | f__Burkholderiaceae	0	0	0	0	0	0	0	2	0
k__Bacteria | p__Proteobacteria | c__Gammaproteobacteria | o__Enterobacterales | f__	0	0	0	0	0	1	0	0	0
k__Bacteria | p__Proteobacteria | c__Gammaproteobacteria | o__Enterobacterales | f__Enterobacteriaceae	0	0	0	0	0	1	0	0	0
k__Bacteria | p__Proteobacteria | c__Gammaproteobacteria | o__Enterobacterales | f__Erwiniaceae	1	0	2	0	1	0	1	1	0
k__Bacteria | p__Proteobacteria | c__Gammaproteobacteria | o__Enterobacterales | f__Yersiniaceae	0	0	0	0	1	0	0	0	0
k__Bacteria | p__Proteobacteria | c__Gammaproteobacteria | o__Pseudomonadales | f__Pseudomonadaceae	0	1	0	2	3	5	0	0	0
k__Bacteria | p__Proteobacteria | c__Gammaproteobacteria | o__Xanthomonadales | f__Rhodanobacteraceae	0	0	0	0	1	0	0	0	0
	BILBERRY			CROWBERRY			LINGONBERRY
Genus	Site O1	Site O2	Site O3	Site O1	Site O2	Site O3	Site O1	Site O2	Site O3
k__Bacteria | p__Proteobacteria | c__Gammaproteobacteria | o__Burkholderiales | f__Burkholderiaceae | g__Robbsia	0	0	0	0	0	0	0	2	0
k__Bacteria | p__Proteobacteria | c__Gammaproteobacteria | o__Enterobacterales | f__ | g__	0	0	0	0	0	1	0	0	0
k__Bacteria | p__Proteobacteria | c__Gammaproteobacteria | o__Enterobacterales | f__Enterobacteriaceae | g__	0	0	0	0	0	1	0	0	0
k__Bacteria | p__Proteobacteria | c__Gammaproteobacteria | o__Enterobacterales | f__Erwiniaceae | g__Erwinia	1	0	2	0	1	0	1	1	0
k__Bacteria | p__Proteobacteria | c__Gammaproteobacteria | o__Enterobacterales | f__Yersiniaceae | g__	0	0	0	0	1	0	0	0	0
k__Bacteria | p__Proteobacteria | c__Gammaproteobacteria | o__Pseudomonadales | f__Pseudomonadaceae | g__Pseudomonas	0	1	0	2	3	5	0	0	0
k__Bacteria | p__Proteobacteria | c__Gammaproteobacteria | o__Xanthomonadales | f__Rhodanobacteraceae | g__Luteibacter	0	0	0	0	1	0	0	0	0
